# Supplementary material for: Effective Response to Hospital Congestion Scenarios: Simulation-Based Evaluation of Decongestion Interventions
Source: Int J Environ Res Public Health. 2022 Dec 6;19(23):16348. doi: 10.3390/ijerph192316348 (PMC9737001; doi:10.3390/ijerph192316348)
Supplement: Supplementary file 1 [file ijerph-19-16348-s001.zip]

Archive with 1 entries (1 files):
- ijerph-1947214-supplementary.pdf
